# Supplementary material for: The Combined Human Genotype of Truncating TTN and RBM20 Mutations Is Associated with Severe and Early Onset of Dilated Cardiomyopathy
Source: Genes (Basel). 2021 Jun 8;12(6):883. doi: 10.3390/genes12060883 (PMC8228627; doi:10.3390/genes12060883)
Supplement: Supplementary file 1 [file genes-12-00883-s001.zip]

Archive with 1 entries (1 files):
- genes-1232761-supplementary.pdf
